# Supplementary material for: ROS-induced PADI2 downregulation accelerates cellular senescence via the stimulation of SASP production and NFκB activation
Source: Cell Mol Life Sci. 2022 Feb 26;79(3):155. doi: 10.1007/s00018-022-04186-5 (PMC8882118; doi:10.1007/s00018-022-04186-5)
Supplement: Supplementary file 3 — Supplementary file3 (XLSX 15 KB) [file 18_2022_4186_MOESM3_ESM.xlsx]

## Sheet: Sheet1
Day1-Upregulated
Category	Term	Count	%	PValue	Genes	List Total	Pop Hits	Pop Total	Fold Enrichment	Bonferroni	Benjamini	FDR
GOTERM_BP_DIRECT	GO:0030500~regulation of bone mineralization	5	1.5015	0.000112324	ECM1, BGLAP, BGLAP3, BGLAP2, PTK2B	223	21	18082	19.306	0.130708	0.140068	0.140068
GOTERM_BP_DIRECT	GO:0002376~immune system process	14	4.2042	0.000937729	ZBP1, H2-T23, SP110, IL34, TNFSF13, NLRC5, C1S1, OAS2, CASP4, IRF7, PTK2B, CD14, TLR5, OASL2	223	383	18082	2.96395	0.689601	0.319826	0.319826
GOTERM_BP_DIRECT	GO:1900745~positive regulation of p38MAPK cascade	4	1.2012	0.00109327	GDF6, XDH, MET, VEGFA	223	17	18082	19.0789	0.744376	0.319826	0.319826
GOTERM_BP_DIRECT	GO:0008284~positive regulation of cell proliferation	17	5.10511	0.00111388	IL34, TNFSF13, LIF, IL6RA, NRG1, ADRB2, THBS1, VEGFA, CTGF, EFNB2, ALDH3A1, KITL, FGF18, ID4, FLT3L, PTK2B, MDM4	223	542	18082	2.54326	0.750869	0.319826	0.319826
GOTERM_BP_DIRECT	GO:0045087~innate immune response	14	4.2042	0.0013731	ZBP1, SP110, IL34, NLRC5, VNN1, C1S1, OAS2, CASP4, IRF7, PTK2B, CD14, TLR5, TRIM11, OASL2	223	400	18082	2.83798	0.819755	0.319826	0.319826
GOTERM_BP_DIRECT	GO:0050731~positive regulation of peptidyl-tyrosine phosphorylation	7	2.1021	0.00153886	KITL, CD80, LIF, PTK2B, IL6RA, NRG1, VEGFA	223	101	18082	5.61977	0.853457	0.319826	0.319826
GOTERM_BP_DIRECT	GO:0007155~cell adhesion	15	4.5045	0.00274187	KLRA4, VWF, TNFAIP6, PCDHGC5, FBLIM1, THBS1, CTGF, EFNB2, COMP, GPNMB, KITL, HAS3, CYP1B1, PTK2B, TMEM8B	223	485	18082	2.50779	0.967412	0.488445	0.488445
GOTERM_BP_DIRECT	GO:0006954~inflammatory response	12	3.6036	0.00358654	ECM1, CCL9, PARP4, VNN1, IL34, NFKBIZ, CASP4, CD14, TNFRSF1B, TLR5, THBS1, PLA2G7	223	344	18082	2.82855	0.988672	0.499032	0.499032
GOTERM_BP_DIRECT	GO:0045766~positive regulation of angiogenesis	7	2.1021	0.00381419	ECM1, CYP1B1, PTK2B, THBS1, MMP9, RAPGEF3, VEGFA	223	121	18082	4.69088	0.99148	0.499032	0.499032
GOTERM_BP_DIRECT	GO:0030823~regulation of cGMP metabolic process	3	0.900901	0.00400186	AIPL1, THBS1, VEGFA	223	8	18082	30.407	0.993264	0.499032	0.499032
GOTERM_BP_DIRECT	GO:0031214~biomineral tissue development	4	1.2012	0.00527184	ECM1, BGLAP, BGLAP3, BGLAP2	223	29	18082	11.1842	0.998628	0.585246	0.585246
GOTERM_BP_DIRECT	GO:0060340~positive regulation of type I interferon-mediated signaling pathway	3	0.900901	0.00632831	ZBP1, NLRC5, IRF7	223	10	18082	24.3256	0.999635	0.585246	0.585246
GOTERM_BP_DIRECT	GO:2000379~positive regulation of reactive oxygen species metabolic process	4	1.2012	0.00636971	CYP1B1, PTK2B, THBS1, XDH	223	31	18082	10.4626	0.999654	0.585246	0.585246
GOTERM_BP_DIRECT	GO:0006955~immune response	10	3.003	0.00657053	TGTP2, CCL9, OAS2, ZFR2, TNFSF13, LIF, IL12A, TNFRSF1B, THBS1, OASL2	223	272	18082	2.98107	0.999731	0.585246	0.585246
GOTERM_BP_DIRECT	GO:0001934~positive regulation of protein phosphorylation	8	2.4024	0.00775424	GRK3, GPNMB, IL34, FLT3L, MMP9, RAPGEF3, VEGFA, CTGF	223	184	18082	3.52544	0.999939	0.644636	0.644636
GOTERM_BP_DIRECT	GO:0048514~blood vessel morphogenesis	4	1.2012	0.00894789	EFNB2, CYP1B1, THBS1, VEGFA	223	35	18082	9.26688	0.999986	0.690639	0.690639
GOTERM_BP_DIRECT	GO:0016477~cell migration	8	2.4024	0.00941529	EFNB2, APC2, PSTPIP2, NRG1, IL12A, THBS1, VEGFA, CTGF	223	191	18082	3.39624	0.999992	0.690639	0.690639
GOTERM_BP_DIRECT	GO:0043066~negative regulation of apoptotic process	15	4.5045	0.0103507	NQO1, BTG2, THBS1, MMP9, VEGFA, COMP, CKMT1, PIDD1, GCLC, KITL, PTK2B, MDM4, AIPL1, PIM2, ATF5	223	566	18082	2.1489	0.999998	0.717076	0.717076
GOTERM_BP_DIRECT	GO:0072593~reactive oxygen species metabolic process	4	1.2012	0.0112276	PDK4, PLA2R1, MET, CTGF	223	38	18082	8.53528	0.999999	0.736888	0.736888
GOTERM_BP_DIRECT	GO:0035458~cellular response to interferon-beta	4	1.2012	0.0138125	TGTP2, IFI203, GBP2, 9930111J21RIK1	223	41	18082	7.91075	1	0.86121	0.86121
GOTERM_BP_DIRECT	GO:0071222~cellular response to lipopolysaccharide	8	2.4024	0.0148782	PLSCR2, CD80, SHPK, IL12A, CD14, TNFRSF1B, GBP2, TLR5	223	209	18082	3.10374	1	0.883481	0.883481
GOTERM_BP_DIRECT	GO:0051607~defense response to virus	7	2.1021	0.0172204	APOBEC1, ZBP1, OAS2, NLRC5, TRIM11, OASL2, TRIM34A	223	167	18082	3.39878	1	0.976084	0.976084
GOTERM_BP_DIRECT	GO:0007599~hemostasis	4	1.2012	0.0188123	PROCR, F8, VWF, ANXA8	223	46	18082	7.05089	1	1	1
GOTERM_BP_DIRECT	GO:0055114~oxidation-reduction process	16	4.8048	0.0200407	NQO1, DCXR, SCD4, DIO3, PPOX, CYP4F14, DHTKD1, ALDH3A1, F8, CYP4V3, AOX1, CYP1B1, PYROXD2, ACOX3, XDH, ACAD10	223	676	18082	1.91918	1	1	1
GOTERM_BP_DIRECT	GO:0042493~response to drug	10	3.003	0.024471	APOBEC1, CBX7, ALDH3A1, PTK2B, CAR9, PPOX, LCT, THBS1, MMP9, SLC6A2	223	339	18082	2.39189	1	1	1
GOTERM_BP_DIRECT	GO:0001525~angiogenesis	8	2.4024	0.0285417	EFNB2, ECM1, FGF18, CYP1B1, PTK2B, RAPGEF3, VEGFA, CTGF	223	239	18082	2.71415	1	1	1
GOTERM_BP_DIRECT	GO:0009408~response to heat	4	1.2012	0.0328931	GCLC, MILL2, CD14, TRP53INP1	223	57	18082	5.69019	1	1	1
GOTERM_BP_DIRECT	GO:0002086~diaphragm contraction	2	0.600601	0.0363838	TNNC1, ADRB2	223	3	18082	54.0568	1	1	1
GOTERM_BP_DIRECT	GO:0045453~bone resorption	3	0.900901	0.0374051	PTK2B, ADRB2, XDH	223	25	18082	9.73022	1	1	1
GOTERM_BP_DIRECT	GO:0006898~receptor-mediated endocytosis	4	1.2012	0.0374642	ADRB2, ARHGAP27, CD14, PLA2R1	223	60	18082	5.40568	1	1	1
GOTERM_BP_DIRECT	GO:0002040~sprouting angiogenesis	3	0.900901	0.0490382	PTK2B, THBS1, VEGFA	223	29	18082	8.38812	1	1	1
GOTERM_BP_DIRECT	GO:0045471~response to ethanol	5	1.5015	0.0561914	APOBEC1, NQO1, PTK2B, CD14, LCT	223	117	18082	3.46518	1	1	1
GOTERM_BP_DIRECT	GO:0009115~xanthine catabolic process	2	0.600601	0.0599045	AOX1, XDH	223	5	18082	32.4341	1	1	1
GOTERM_BP_DIRECT	GO:0007584~response to nutrient	4	1.2012	0.0607519	ALDH3A1, NQO1, GCLC, LCT	223	73	18082	4.44302	1	1	1
GOTERM_BP_DIRECT	GO:0033138~positive regulation of peptidyl-serine phosphorylation	4	1.2012	0.0627684	LIF, MET, RAPGEF3, VEGFA	223	74	18082	4.38298	1	1	1
GOTERM_BP_DIRECT	GO:0045944~positive regulation of transcription from RNA polymerase II promoter	19	5.70571	0.0648062	PRDM9, NLRC5, LIF, PROX2, NRG1, ADRB2, IKZF2, ARNTL2, VEGFA, FOSL2, JPX, DDIT3, ID4, IRF7, TCEA2, FLT3L, ATF5, MET, RAPGEF3	223	995	18082	1.54836	1	1	1
GOTERM_BP_DIRECT	GO:0042177~negative regulation of protein catabolic process	3	0.900901	0.0685384	AZIN2, MDM4, NRG1	223	35	18082	6.95016	1	1	1
GOTERM_BP_DIRECT	GO:0060708~spongiotrophoblast differentiation	2	0.600601	0.0714496	GJB5, LIF	223	6	18082	27.0284	1	1	1
GOTERM_BP_DIRECT	GO:0061304~retinal blood vessel morphogenesis	2	0.600601	0.0714496	CYP1B1, VEGFA	223	6	18082	27.0284	1	1	1
GOTERM_BP_DIRECT	GO:0007050~cell cycle arrest	4	1.2012	0.0777291	DDIT3, IL12A, THBS1, TRP53INP1	223	81	18082	4.00421	1	1	1
GOTERM_BP_DIRECT	GO:0070374~positive regulation of ERK1 and ERK2 cascade	6	1.8018	0.0824042	CCL9, GPNMB, FGF18, PTK2B, VEGFA, CTGF	223	188	18082	2.58783	1	1	1
GOTERM_BP_DIRECT	GO:2001235~positive regulation of apoptotic signaling pathway	3	0.900901	0.0827143	PIDD1, INCA1, TRP53INP1	223	39	18082	6.23732	1	1	1
GOTERM_BP_DIRECT	GO:0045595~regulation of cell differentiation	3	0.900901	0.0827143	APC2, LIF, NRG1	223	39	18082	6.23732	1	1	1
GOTERM_BP_DIRECT	GO:0002544~chronic inflammatory response	2	0.600601	0.0828536	VNN1, THBS1	223	7	18082	23.1672	1	1	1
GOTERM_BP_DIRECT	GO:0009615~response to virus	4	1.2012	0.0845761	TGTP2, OAS2, PIM2, OASL2	223	84	18082	3.8612	1	1	1
GOTERM_BP_DIRECT	GO:0007596~blood coagulation	4	1.2012	0.0845761	PROCR, F8, VWF, ANXA8	223	84	18082	3.8612	1	1	1
GOTERM_BP_DIRECT	GO:0001666~response to hypoxia	6	1.8018	0.0882519	ALDH3A1, PTK2B, CAR9, LCT, VEGFA, FOSL2	223	192	18082	2.53391	1	1	1
GOTERM_BP_DIRECT	GO:0010595~positive regulation of endothelial cell migration	3	0.900901	0.0901097	PTK2B, THBS1, VEGFA	223	41	18082	5.93306	1	1	1
GOTERM_BP_DIRECT	GO:0007399~nervous system development	9	2.7027	0.0940409	EFNB2, ROBO3, NRBP2, FGF18, SLIT1, VPS13A, NRG1, NAV2, VEGFA	223	377	18082	1.93572	1	1	1
GOTERM_BP_DIRECT	GO:0015844~monoamine transport	2	0.600601	0.0941182	SLC29A4, SLC6A2	223	8	18082	20.2713	1	1	1
GOTERM_BP_DIRECT	GO:0071679~commissural neuron axon guidance	2	0.600601	0.0941182	ROBO3, VEGFA	223	8	18082	20.2713	1	1	1
