# Supplementary material for: ROS-induced PADI2 downregulation accelerates cellular senescence via the stimulation of SASP production and NFκB activation
Source: Cell Mol Life Sci. 2022 Feb 26;79(3):155. doi: 10.1007/s00018-022-04186-5 (PMC8882118; doi:10.1007/s00018-022-04186-5)
Supplement: Supplementary file 4 — Supplementary file4 (XLSX 9 KB) [file 18_2022_4186_MOESM4_ESM.xlsx]

## Sheet: Sheet1
Day1-Downregulated
Category	Term	Count	%	PValue	Genes	List Total	Pop Hits	Pop Total	Fold Enrichment	Bonferroni	Benjamini	FDR
GOTERM_BP_DIRECT	GO:0045669~positive regulation of osteoblast differentiation	3	5.66038	0.00395338	PRKD1, WNT4, CTHRC1	26	68	18082	30.6821	0.584964	0.87765	0.87765
GOTERM_BP_DIRECT	GO:0090090~negative regulation of canonical Wnt signaling pathway	3	5.66038	0.00868653	WIF1, WNT4, CTHRC1	26	102	18082	20.4548	0.855841	0.964205	0.964205
GOTERM_BP_DIRECT	GO:0016055~Wnt signaling pathway	3	5.66038	0.0346871	WIF1, TCF7, WNT4	26	213	18082	9.79523	0.999605	1	1
GOTERM_BP_DIRECT	GO:0006352~DNA-templated transcription, initiation	2	3.77358	0.0499516	TAF4B, HIST1H4D	26	37	18082	37.5925	0.999989	1	1
GOTERM_BP_DIRECT	GO:0009058~biosynthetic process	2	3.77358	0.0499516	KYAT3, GCAT	26	37	18082	37.5925	0.999989	1	1
GOTERM_BP_DIRECT	GO:0030154~cell differentiation	4	7.54717	0.0910465	SEMA6A, TAF4B, PRKD1, WNT4	26	780	18082	3.56647	1	1	1
