# Supplementary material for: ROS-induced PADI2 downregulation accelerates cellular senescence via the stimulation of SASP production and NFκB activation
Source: Cell Mol Life Sci. 2022 Feb 26;79(3):155. doi: 10.1007/s00018-022-04186-5 (PMC8882118; doi:10.1007/s00018-022-04186-5)
Supplement: Supplementary file 5 — Supplementary file5 (XLSX 19 KB) [file 18_2022_4186_MOESM5_ESM.xlsx]

## Sheet: Sheet1
Day4-Upregulated
Category	Term	Count	%	PValue	Genes	List Total	Pop Hits	Pop Total	Fold Enrichment	Bonferroni	Benjamini	FDR
GOTERM_BP_DIRECT	GO:0035458~cellular response to interferon-beta	14	7.6087	7.37671e-18	GBP6, IFI204, STAT1, IFI203, IRGM2, IRGM1, IFI47, IFIT1, IFIT3, IIGP1, IGTP, GM4951, GBP2, GBP3	151	41	18082	40.8897	7.17754e-15	7.17754e-15	7.05213e-15
GOTERM_BP_DIRECT	GO:0002376~immune system process	27	14.6739	9.99638e-17	H2-T23, CSF1, H2-K1, ADAR, NOD2, IFIT1, IFIT3, IFIH1, ALCAM, DHX58, PTK2B, HERC6, OASL2, ZBP1, CD74, SP110, DDX58, MX2, MX1, IRGM1, PSMB8, IIGP1, PSMB9, BST2, OAS2, IRF7, H2-D1	151	383	18082	8.44179	1.08025e-13	4.86324e-14	4.77827e-14
GOTERM_BP_DIRECT	GO:0009615~response to virus	16	8.69565	2.60788e-16	DDX58, MX2, MX1, OAS1A, ADAR, DDX60, IFIT1, IFIT3, IFIH1, BST2, OAS2, CCL5, DHX58, IFI27L2A, DUOX2, OASL2	151	84	18082	22.8092	2.16049e-13	8.45822e-14	8.31044e-14
GOTERM_BP_DIRECT	GO:0045087~innate immune response	25	13.587	2.88138e-14	CSF1, OAS1A, ADAR, NOD2, IFIT1, IFIT3, IFIH1, C4B, DHX58, PTK2B, TRIM21, HERC6, OASL2, ZBP1, SP110, DDX58, MX2, MX1, STYK1, IRGM1, IIGP1, BST2, VNN1, OAS2, IRF7	151	400	18082	7.48427	2.80864e-11	7.00895e-12	6.88649e-12
GOTERM_BP_DIRECT	GO:0051607~defense response to virus	18	9.78261	4.25089e-14	ZBP1, SLFN8, DDX58, MX2, MX1, OAS1A, ADAR, ISG15, DDX60, IFIT1, IFIT3, IFIH1, BST2, OAS2, DHX58, IFIT3B, TRIM34A, OASL2	151	167	18082	12.907	4.13735e-11	8.27223e-12	8.1277e-12
GOTERM_BP_DIRECT	GO:0042832~defense response to protozoan	6	3.26087	4.42957e-06	GBP6, GBP7, IRGM2, GBP2, IIGP1, GBP3	151	30	18082	23.9497	0.0043007	0.000718328	0.000705778
GOTERM_BP_DIRECT	GO:0006952~defense response	9	4.8913	5.54622e-06	CD74, COLEC10, IGTP, IRGM2, IRGM1, IFI47, GM4951, NOD2, H2-D1	151	116	18082	9.29082	0.00538195	0.0007512	0.000738075
GOTERM_BP_DIRECT	GO:0045071~negative regulation of viral genome replication	6	3.26087	6.17636e-06	PARP10, BST2, CCL5, MX2, ADAR, ISG15	151	32	18082	22.4528	0.00599159	0.0007512	0.000738075
GOTERM_BP_DIRECT	GO:0071346~cellular response to interferon-gamma	7	3.80435	2.11231e-05	GBP6, GBP7, CCL7, CCL5, CCL2, GBP2, GBP3	151	68	18082	12.327	0.0203432	0.00228364	0.00224374
GOTERM_BP_DIRECT	GO:0044406~adhesion of symbiont to host	4	2.17391	4.53134e-05	GBP6, GBP7, GBP2, GBP3	151	9	18082	53.2215	0.0431331	0.00440899	0.00433196
GOTERM_BP_DIRECT	GO:0002479~antigen processing and presentation of exogenous peptide antigen via MHC class I, TAP-dependent	5	2.71739	0.000105406	H2-T23, H2-K1, PSMB8, H2-D1, PSMB9	151	30	18082	19.9581	0.0974805	0.0093236	0.0091607
GOTERM_BP_DIRECT	GO:0035457~cellular response to interferon-alpha	4	2.17391	0.000116525	IFI204, IFIT3B, IFIT1, IFIT3	151	12	18082	39.9161	0.107194	0.00944827	0.0092832
GOTERM_BP_DIRECT	GO:0046579~positive regulation of Ras protein signal transduction	4	2.17391	0.000767514	CSF1, KITL, NRG1, NGF	151	22	18082	21.7724	0.526251	0.0574455	0.0564418
GOTERM_BP_DIRECT	GO:0019882~antigen processing and presentation	5	2.71739	0.00104255	CD74, H2-K1, PSMB8, H2-D1, PSMB9	151	54	18082	11.0878	0.637573	0.0689291	0.0677248
GOTERM_BP_DIRECT	GO:0050830~defense response to Gram-positive bacterium	6	3.26087	0.00106263	GBP6, H2-T23, GBP7, NOD2, GBP2, GBP3	151	93	18082	7.7257	0.644591	0.0689291	0.0677248
GOTERM_BP_DIRECT	GO:0034341~response to interferon-gamma	4	2.17391	0.00126472	BST2, CCL5, IRGM2, TRIM21	151	26	18082	18.4228	0.708102	0.0769107	0.0755669
GOTERM_BP_DIRECT	GO:0034340~response to type I interferon	3	1.63043	0.00139688	STAT1, MX2, ISG15	151	7	18082	51.3207	0.74337	0.0799511	0.0785542
GOTERM_BP_DIRECT	GO:0050731~positive regulation of peptidyl-tyrosine phosphorylation	6	3.26087	0.00153614	CD74, KITL, PTK2B, NRG1, NOD2, HBEGF	151	101	18082	7.11376	0.775933	0.0830367	0.0815859
GOTERM_BP_DIRECT	GO:0035456~response to interferon-beta	3	1.63043	0.00236869	BST2, STAT1, XAF1	151	9	18082	39.9161	0.900487	0.121302	0.119182
GOTERM_BP_DIRECT	GO:0030198~extracellular matrix organization	6	3.26087	0.00261306	OLFML2B, ADAMTSL4, NTN4, COL6A4, MMP9, NID2	151	114	18082	6.30254	0.921593	0.127126	0.124904
GOTERM_BP_DIRECT	GO:0048245~eosinophil chemotaxis	3	1.63043	0.00294477	CCL7, CCL5, CCL2	151	10	18082	35.9245	0.943272	0.136441	0.134057
GOTERM_BP_DIRECT	GO:0032727~positive regulation of interferon-alpha production	3	1.63043	0.00357963	IFIH1, DDX58, IRF7	151	11	18082	32.6586	0.969476	0.158317	0.155551
GOTERM_BP_DIRECT	GO:0070374~positive regulation of ERK1 and ERK2 cascade	7	3.80435	0.00486006	CD74, CCL7, CCL5, CCL2, PTK2B, NOD2, ESR2	151	188	18082	4.45871	0.991265	0.205602	0.20201
GOTERM_BP_DIRECT	GO:0007155~cell adhesion	11	5.97826	0.00729495	LGALS3BP, ALCAM, KITL, COL6A4, ZYX, STAB2, PTK2B, ICAM5, NID2, CDH17, WISP2	151	485	18082	2.71594	0.999194	0.261678	0.257106
GOTERM_BP_DIRECT	GO:0019221~cytokine-mediated signaling pathway	6	3.26087	0.00744067	STAT1, PTPRN, CCL2, PODN, DUOX2, IIGP1	151	146	18082	4.92116	0.999302	0.261678	0.257106
GOTERM_BP_DIRECT	GO:0090303~positive regulation of wound healing	3	1.63043	0.00760079	DMTN, CCL2, HBEGF	151	16	18082	22.4528	0.999403	0.261678	0.257106
GOTERM_BP_DIRECT	GO:0010759~positive regulation of macrophage chemotaxis	3	1.63043	0.00760079	CSF1, CCL5, CCL2	151	16	18082	22.4528	0.999403	0.261678	0.257106
GOTERM_BP_DIRECT	GO:0006955~immune response	8	4.34783	0.00767572	CD74, CCL7, OAS2, CCL5, H2-K1, CCL2, H2-D1, OASL2	151	272	18082	3.52201	0.999445	0.261678	0.257106
GOTERM_BP_DIRECT	GO:0071222~cellular response to lipopolysaccharide	7	3.80435	0.00802078	GBP6, PLSCR2, STAT1, ANKRD1, CCL2, CMPK2, GBP2	151	209	18082	4.01071	0.999605	0.261678	0.257106
GOTERM_BP_DIRECT	GO:0006954~inflammatory response	9	4.8913	0.00806819	C4B, GGT5, VNN1, CSF1, CCL7, CCL5, CCL2, NOD2, CHST2	151	344	18082	3.13295	0.999623	0.261678	0.257106
GOTERM_BP_DIRECT	GO:0051591~response to cAMP	4	2.17391	0.00871103	STAT1, PTPRN, PTK2B, DUOX2	151	51	18082	9.39203	0.999799	0.273414	0.268637
GOTERM_BP_DIRECT	GO:0051770~positive regulation of nitric-oxide synthase biosynthetic process	3	1.63043	0.00958652	STAT1, CCL2, NOD2	151	18	18082	19.9581	0.999915	0.29149	0.286397
GOTERM_BP_DIRECT	GO:0001916~positive regulation of T cell mediated cytotoxicity	3	1.63043	0.0106565	H2-T23, H2-K1, H2-D1	151	19	18082	18.9076	0.99997	0.306601	0.301245
GOTERM_BP_DIRECT	GO:0070098~chemokine-mediated signaling pathway	4	2.17391	0.0107137	CCL7, CCL5, CCL2, PTK2B	151	55	18082	8.70897	0.999972	0.306601	0.301245
GOTERM_BP_DIRECT	GO:0006164~purine nucleotide biosynthetic process	3	1.63043	0.0117766	OAS2, OAS1A, OASL2	151	20	18082	17.9623	0.99999	0.327391	0.32167
GOTERM_BP_DIRECT	GO:0002687~positive regulation of leukocyte migration	3	1.63043	0.0141639	KITL, CCL2, MMP9	151	22	18082	16.3293	0.999999	0.372473	0.365966
GOTERM_BP_DIRECT	GO:0016064~immunoglobulin mediated immune response	3	1.63043	0.0141639	C4B, CD74, IRF7	151	22	18082	16.3293	0.999999	0.372473	0.365966
GOTERM_BP_DIRECT	GO:0009612~response to mechanical stimulus	4	2.17391	0.0154586	STAT1, TXNIP, CCL2, PTK2B	151	63	18082	7.60307	1	0.395822	0.388906
GOTERM_BP_DIRECT	GO:0048285~organelle fission	2	1.08696	0.0165227	MX2, MX1	151	2	18082	119.748	1	0.412221	0.405019
GOTERM_BP_DIRECT	GO:0048839~inner ear development	4	2.17391	0.017497	H2-T23, IFI204, H2-K1, DUOX2	151	66	18082	7.25748	1	0.425614	0.418178
GOTERM_BP_DIRECT	GO:0032728~positive regulation of interferon-beta production	3	1.63043	0.0180993	IFIH1, DDX58, IRF7	151	25	18082	14.3698	1	0.429527	0.422023
GOTERM_BP_DIRECT	GO:0000165~MAPK cascade	4	2.17391	0.0196782	CCL5, CCL2, PTK2B, NRG1	151	69	18082	6.94193	1	0.455879	0.447914
GOTERM_BP_DIRECT	GO:0071407~cellular response to organic cyclic compound	4	2.17391	0.0244711	STAT1, CCL5, ANKRD1, NOD2	151	75	18082	6.38658	1	0.545811	0.536275
GOTERM_BP_DIRECT	GO:0002158~osteoclast proliferation	2	1.08696	0.0246821	CSF1, NPR3	151	3	18082	79.8322	1	0.545811	0.536275
GOTERM_BP_DIRECT	GO:0031663~lipopolysaccharide-mediated signaling pathway	3	1.63043	0.0271627	STAT1, CCL5, CCL2	151	31	18082	11.5885	1	0.587318	0.577057
GOTERM_BP_DIRECT	GO:0071347~cellular response to interleukin-1	4	2.17391	0.0289034	CCL7, CCL5, ANKRD1, CCL2	151	80	18082	5.98742	1	0.611371	0.600689
GOTERM_BP_DIRECT	GO:0048247~lymphocyte chemotaxis	3	1.63043	0.0305136	CCL7, CCL5, CCL2	151	33	18082	10.8862	1	0.631697	0.62066
GOTERM_BP_DIRECT	GO:1900245~positive regulation of MDA-5 signaling pathway	2	1.08696	0.0327742	DHX58, DDX60	151	4	18082	59.8742	1	0.664361	0.652754
GOTERM_BP_DIRECT	GO:0002474~antigen processing and presentation of peptide antigen via MHC class I	3	1.63043	0.0358279	H2-T23, H2-K1, H2-D1	151	36	18082	9.97903	1	0.711439	0.699009
GOTERM_BP_DIRECT	GO:0048662~negative regulation of smooth muscle cell proliferation	3	1.63043	0.0395541	NPR3, APOD, ESR2	151	38	18082	9.45382	1	0.74902	0.735934
GOTERM_BP_DIRECT	GO:0032020~ISG15-protein conjugation	2	1.08696	0.0407997	ISG15, UBE2L6	151	5	18082	47.8993	1	0.74902	0.735934
GOTERM_BP_DIRECT	GO:2000110~negative regulation of macrophage apoptotic process	2	1.08696	0.0407997	CCL5, NOD2	151	5	18082	47.8993	1	0.74902	0.735934
GOTERM_BP_DIRECT	GO:0045351~type I interferon biosynthetic process	2	1.08696	0.0407997	IRF7, IRF9	151	5	18082	47.8993	1	0.74902	0.735934
GOTERM_BP_DIRECT	GO:0007229~integrin-mediated signaling pathway	4	2.17391	0.0422708	ADAM19, ZYX, PTK2B, CDH17	151	93	18082	5.15047	1	0.761658	0.74835
GOTERM_BP_DIRECT	GO:0019941~modification-dependent protein catabolic process	2	1.08696	0.048759	ISG15, UBE2L6	151	6	18082	39.9161	1	0.832324	0.817782
GOTERM_BP_DIRECT	GO:2000343~positive regulation of chemokine (C-X-C motif) ligand 2 production	2	1.08696	0.048759	CD74, CCL5	151	6	18082	39.9161	1	0.832324	0.817782
GOTERM_BP_DIRECT	GO:2000503~positive regulation of natural killer cell chemotaxis	2	1.08696	0.048759	CCL7, CCL5	151	6	18082	39.9161	1	0.832324	0.817782
GOTERM_BP_DIRECT	GO:0006508~proteolysis	10	5.43478	0.053658	ADAM19, GGT5, MMP15, PAPPA, HTRA3, CPZ, MMP9, USP18, PSMB8, PSMB9	151	582	18082	2.05753	1	0.90016	0.884432
GOTERM_BP_DIRECT	GO:0007010~cytoskeleton organization	4	2.17391	0.0556004	DMTN, CCL7, AVIL, CCL2	151	104	18082	4.60571	1	0.903656	0.887868
GOTERM_BP_DIRECT	GO:0046598~positive regulation of viral entry into host cell	2	1.08696	0.0566526	TRIM30A, TRIM21	151	7	18082	34.2138	1	0.903656	0.887868
GOTERM_BP_DIRECT	GO:0002830~positive regulation of type 2 immune response	2	1.08696	0.0566526	CD74, NOD2	151	7	18082	34.2138	1	0.903656	0.887868
GOTERM_BP_DIRECT	GO:0043065~positive regulation of apoptotic process	7	3.80435	0.0607252	ADAMTSL4, SP110, ANKRD1, TXNIP, NGF, MMP9, ESR2	151	335	18082	2.5022	1	0.939025	0.922619
GOTERM_BP_DIRECT	GO:0071356~cellular response to tumor necrosis factor	4	2.17391	0.0636165	CCL7, CCL5, ANKRD1, CCL2	151	110	18082	4.35449	1	0.939025	0.922619
GOTERM_BP_DIRECT	GO:1900246~positive regulation of RIG-I signaling pathway	2	1.08696	0.0644813	DHX58, DDX60	151	8	18082	29.9371	1	0.939025	0.922619
GOTERM_BP_DIRECT	GO:0002315~marginal zone B cell differentiation	2	1.08696	0.0644813	PTK2B, CDH17	151	8	18082	29.9371	1	0.939025	0.922619
GOTERM_BP_DIRECT	GO:0051549~positive regulation of keratinocyte migration	2	1.08696	0.0644813	MMP9, HBEGF	151	8	18082	29.9371	1	0.939025	0.922619
GOTERM_BP_DIRECT	GO:0043330~response to exogenous dsRNA	3	1.63043	0.0646605	DDX58, STAT1, NOD2	151	50	18082	7.1849	1	0.939025	0.922619
GOTERM_BP_DIRECT	GO:0002606~positive regulation of dendritic cell antigen processing and presentation	2	1.08696	0.0722453	CD74, NOD2	151	9	18082	26.6107	1	1	0.983539
GOTERM_BP_DIRECT	GO:0002485~antigen processing and presentation of endogenous peptide antigen via MHC class I via ER pathway, TAP-dependent	2	1.08696	0.0722453	H2-K1, H2-D1	151	9	18082	26.6107	1	1	0.983539
GOTERM_BP_DIRECT	GO:0042742~defense response to bacterium	5	2.71739	0.0748502	H2-K1, IRGM2, STAB2, ISG15, NOD2	151	191	18082	3.13477	1	1	0.983539
GOTERM_BP_DIRECT	GO:0060340~positive regulation of type I interferon-mediated signaling pathway	2	1.08696	0.0799454	ZBP1, IRF7	151	10	18082	23.9497	1	1	0.983539
GOTERM_BP_DIRECT	GO:0032480~negative regulation of type I interferon production	2	1.08696	0.0799454	DDX58, DHX58	151	10	18082	23.9497	1	1	0.983539
GOTERM_BP_DIRECT	GO:0048846~axon extension involved in axon guidance	2	1.08696	0.0799454	ALCAM, SLIT1	151	10	18082	23.9497	1	1	0.983539
GOTERM_BP_DIRECT	GO:0009408~response to heat	3	1.63043	0.0811833	CCL2, NOS1, HSPA1B	151	57	18082	6.30254	1	1	0.983539
GOTERM_BP_DIRECT	GO:0008284~positive regulation of cell proliferation	9	4.8913	0.0822823	CSF1, STAT1, KITL, ID4, PTK2B, NRG1, NOD2, NGF, HBEGF	151	542	18082	1.98844	1	1	0.983539
GOTERM_BP_DIRECT	GO:0042542~response to hydrogen peroxide	3	1.63043	0.0836407	STAT1, TXNIP, PTK2B	151	58	18082	6.19388	1	1	0.983539
GOTERM_BP_DIRECT	GO:0032760~positive regulation of tumor necrosis factor production	3	1.63043	0.0861207	H2-T23, CCL2, NOD2	151	59	18082	6.0889	1	1	0.983539
GOTERM_BP_DIRECT	GO:0043517~positive regulation of DNA damage response, signal transduction by p53 class mediator	2	1.08696	0.087582	ANKRD1, HIC1	151	11	18082	21.7724	1	1	0.983539
GOTERM_BP_DIRECT	GO:0050727~regulation of inflammatory response	3	1.63043	0.0911462	DUOXA1, ZYX, NOD2	151	61	18082	5.88926	1	1	0.983539
GOTERM_BP_DIRECT	GO:0060740~prostate gland epithelium morphogenesis	2	1.08696	0.0951556	ID4, ESR2	151	12	18082	19.9581	1	1	0.983539
GOTERM_BP_DIRECT	GO:0045088~regulation of innate immune response	2	1.08696	0.0951556	DHX58, IRF7	151	12	18082	19.9581	1	1	0.983539
GOTERM_BP_DIRECT	GO:0035455~response to interferon-alpha	2	1.08696	0.0951556	BST2, ADAR	151	12	18082	19.9581	1	1	0.983539
GOTERM_BP_DIRECT	GO:0050729~positive regulation of inflammatory response	3	1.63043	0.0962557	CCL7, CCL5, CCL2	151	63	18082	5.7023	1	1	0.983539
GOTERM_BP_DIRECT	GO:0045860~positive regulation of protein kinase activity	3	1.63043	0.0988407	CSF1, PTK2B, NRG1	151	64	18082	5.6132	1	1	0.983539
GOTERM_BP_DIRECT	GO:0043066~negative regulation of apoptotic process	9	4.8913	0.0993039	CD74, CKMT1, KITL, PTK2B, ADAR, NOS1, MMP9, IFIT3, HSPA1B	151	566	18082	1.90413	1	1	0.983539
