# Supplementary material for: ROS-induced PADI2 downregulation accelerates cellular senescence via the stimulation of SASP production and NFκB activation
Source: Cell Mol Life Sci. 2022 Feb 26;79(3):155. doi: 10.1007/s00018-022-04186-5 (PMC8882118; doi:10.1007/s00018-022-04186-5)
Supplement: Supplementary file 6 — Supplementary file6 (XLSX 15 KB) [file 18_2022_4186_MOESM6_ESM.xlsx]

## Sheet: Sheet1
Day4-Downregulated
Category	Term	Count	%	PValue	Genes	List Total	Pop Hits	Pop Total	Fold Enrichment	Bonferroni	Benjamini	FDR
GOTERM_BP_DIRECT	GO:0007067~mitotic nuclear division	15	11.0294	1.64675e-10	CDCA5, CDC25C, SKA1, NDC80, CCNA2, CCNB2, ASPM, CENPH, TUBB3, MIS18BP1, NUF2, NUSAP1, NEK2, SPDL1, KIF20B	95	277	18082	10.307	1.30258e-07	1.30258e-07	1.29764e-07
GOTERM_BP_DIRECT	GO:0051301~cell division	15	11.0294	8.01706e-09	CDCA5, KIF14, CDC25C, SKA1, NDC80, CCNA2, CCNB2, ASPM, MIS18BP1, NUF2, NUSAP1, NEK2, SPDL1, HMCN1, KIF20B	95	374	18082	7.63383	6.34148e-06	3.17075e-06	3.15872e-06
GOTERM_BP_DIRECT	GO:0007049~cell cycle	17	12.5	1.01063e-07	STEAP3, CDCA5, CDC25C, SKA1, NDC80, CCNA2, SMPD3, CCNB2, ASPM, MIS18BP1, GPER1, NUF2, NUSAP1, NEK2, SPDL1, HMCN1, KIF20B	95	614	18082	5.26991	7.99377e-05	2.6647e-05	2.65459e-05
GOTERM_BP_DIRECT	GO:0030500~regulation of bone mineralization	5	3.67647	3.83026e-06	PHOSPHO1, BGLAP, BGLAP3, BGLAP2, IFITM5	95	21	18082	45.3183	0.00302515	0.000757433	0.00075456
GOTERM_BP_DIRECT	GO:0031214~biomineral tissue development	5	3.67647	1.47236e-05	IBSP, BGLAP, BGLAP3, BGLAP2, TMEM119	95	29	18082	32.8167	0.0115789	0.00232928	0.00232045
GOTERM_BP_DIRECT	GO:0007059~chromosome segregation	5	3.67647	0.00119327	CENPF, CENPH, NEK2, SKA1, NDC80	95	89	18082	10.6931	0.611103	0.157313	0.156716
GOTERM_BP_DIRECT	GO:0010389~regulation of G2/M transition of mitotic cell cycle	3	2.20588	0.0017059	CCNA2, CENPF, KIF14	95	12	18082	47.5842	0.740894	0.192767	0.192036
GOTERM_BP_DIRECT	GO:0001649~osteoblast differentiation	5	3.67647	0.00286277	MEF2C, IBSP, LEF1, TMEM119, SP7	95	113	18082	8.42198	0.896449	0.283056	0.281982
GOTERM_BP_DIRECT	GO:0000070~mitotic sister chromatid segregation	3	2.20588	0.00630073	NUSAP1, NEK2, NDC80	95	23	18082	24.8265	0.99326	0.514683	0.512731
GOTERM_BP_DIRECT	GO:0021766~hippocampus development	4	2.94118	0.00650674	NR4A3, LEF1, KIF14, ATP2B4	95	73	18082	10.4294	0.994279	0.514683	0.512731
GOTERM_BP_DIRECT	GO:0000132~establishment of mitotic spindle orientation	3	2.20588	0.00742104	INSC, SPDL1, NDC80	95	25	18082	22.8404	0.997238	0.53364	0.531617
GOTERM_BP_DIRECT	GO:0016126~sterol biosynthetic process	3	2.20588	0.00862435	INSIG1, MSMO1, CYP51	95	27	18082	21.1485	0.998942	0.568488	0.566332
GOTERM_BP_DIRECT	GO:0021873~forebrain neuroblast division	2	1.47059	0.0103703	ASPM, LEF1	95	2	18082	190.337	0.999738	0.630995	0.628602
GOTERM_BP_DIRECT	GO:0043029~T cell homeostasis	3	2.20588	0.0112727	CCNB2, SPNS2, CHST3	95	31	18082	18.4197	0.999872	0.631953	0.629556
GOTERM_BP_DIRECT	GO:0006695~cholesterol biosynthetic process	3	2.20588	0.0119839	IDI1, INSIG1, CYP51	95	32	18082	17.8441	0.999928	0.631953	0.629556
GOTERM_BP_DIRECT	GO:0007080~mitotic metaphase plate congression	3	2.20588	0.0134637	CDCA5, KIF14, SPDL1	95	34	18082	16.7944	0.999978	0.659982	0.657479
GOTERM_BP_DIRECT	GO:0030282~bone mineralization	3	2.20588	0.0142318	IBSP, PTH1R, IFITM5	95	35	18082	16.3146	0.999988	0.659982	0.657479
GOTERM_BP_DIRECT	GO:0006665~sphingolipid metabolic process	3	2.20588	0.0150185	SMPD3, SPNS2, SGMS2	95	36	18082	15.8614	0.999994	0.659982	0.657479
GOTERM_BP_DIRECT	GO:0090090~negative regulation of canonical Wnt signaling pathway	4	2.94118	0.0161293	WIF1, LEF1, PRICKLE1, NKD2	95	102	18082	7.46419	0.999997	0.671489	0.668943
GOTERM_BP_DIRECT	GO:0016055~Wnt signaling pathway	5	3.67647	0.0250848	WIF1, TCF7, LEF1, APCDD1, NKD2	95	213	18082	4.468	1	0.924991	0.921483
GOTERM_BP_DIRECT	GO:0033153~T cell receptor V(D)J recombination	2	1.47059	0.0257267	TCF7, LEF1	95	5	18082	76.1347	1	0.924991	0.921483
GOTERM_BP_DIRECT	GO:0070885~negative regulation of calcineurin-NFAT signaling cascade	2	1.47059	0.0257267	CMYA5, ATP2B4	95	5	18082	76.1347	1	0.924991	0.921483
GOTERM_BP_DIRECT	GO:0030178~negative regulation of Wnt signaling pathway	3	2.20588	0.0343397	WIF1, APCDD1, NKD2	95	56	18082	10.1966	1	1	0.997468
GOTERM_BP_DIRECT	GO:0071864~positive regulation of cell proliferation in bone marrow	2	1.47059	0.035833	MEF2C, LEF1	95	7	18082	54.382	1	1	0.997468
GOTERM_BP_DIRECT	GO:0090267~positive regulation of mitotic cell cycle spindle assembly checkpoint	2	1.47059	0.035833	GEN1, NDC80	95	7	18082	54.382	1	1	0.997468
GOTERM_BP_DIRECT	GO:0007411~axon guidance	4	2.94118	0.0426952	ROBO2, SEMA6A, NR4A3, TUBB3	95	149	18082	5.10971	1	1	0.997468
GOTERM_BP_DIRECT	GO:0010579~positive regulation of adenylate cyclase activity involved in G-protein coupled receptor signaling pathway	2	1.47059	0.0458356	ADGRD1, GPER1	95	9	18082	42.2971	1	1	0.997468
GOTERM_BP_DIRECT	GO:1900165~negative regulation of interleukin-6 secretion	2	1.47059	0.0458356	C1QTNF3, PTPN22	95	9	18082	42.2971	1	1	0.997468
GOTERM_BP_DIRECT	GO:0008608~attachment of spindle microtubules to kinetochore	2	1.47059	0.0458356	NUF2, NDC80	95	9	18082	42.2971	1	1	0.997468
GOTERM_BP_DIRECT	GO:0044320~cellular response to leptin stimulus	2	1.47059	0.0458356	CCNA2, NR4A3	95	9	18082	42.2971	1	1	0.997468
GOTERM_BP_DIRECT	GO:0046632~alpha-beta T cell differentiation	2	1.47059	0.0507983	TCF7, LEF1	95	10	18082	38.0674	1	1	0.997468
GOTERM_BP_DIRECT	GO:0034501~protein localization to kinetochore	2	1.47059	0.0507983	TTK, SPDL1	95	10	18082	38.0674	1	1	0.997468
GOTERM_BP_DIRECT	GO:0042472~inner ear morphogenesis	3	2.20588	0.0540504	TMIE, NR4A3, INSIG1	95	72	18082	7.9307	1	1	0.997468
GOTERM_BP_DIRECT	GO:0070201~regulation of establishment of protein localization	2	1.47059	0.0557355	CENPF, KIF20B	95	11	18082	34.6067	1	1	0.997468
GOTERM_BP_DIRECT	GO:0051310~metaphase plate congression	2	1.47059	0.0606473	CENPF, NDC80	95	12	18082	31.7228	1	1	0.997468
GOTERM_BP_DIRECT	GO:0008284~positive regulation of cell proliferation	7	5.14706	0.0632205	CENPF, BAMBI, GPER1, LEF1, KIF14, PTH1R, KIF20B	95	542	18082	2.45822	1	1	0.997468
GOTERM_BP_DIRECT	GO:0007076~mitotic chromosome condensation	2	1.47059	0.0655338	CDCA5, NUSAP1	95	13	18082	29.2826	1	1	0.997468
GOTERM_BP_DIRECT	GO:2001224~positive regulation of neuron migration	2	1.47059	0.0655338	SEMA6A, KIF20B	95	13	18082	29.2826	1	1	0.997468
GOTERM_BP_DIRECT	GO:0008202~steroid metabolic process	3	2.20588	0.070858	INSIG1, MSMO1, CYP51	95	84	18082	6.79774	1	1	0.997468
GOTERM_BP_DIRECT	GO:0060021~palate development	3	2.20588	0.0723273	MEF2C, INSIG1, LEF1	95	85	18082	6.71777	1	1	0.997468
GOTERM_BP_DIRECT	GO:0050728~negative regulation of inflammatory response	3	2.20588	0.0752954	C1QTNF3, GPER1, PBK	95	87	18082	6.56334	1	1	0.997468
GOTERM_BP_DIRECT	GO:0071732~cellular response to nitric oxide	2	1.47059	0.0800429	CCNA2, AQP1	95	16	18082	23.7921	1	1	0.997468
GOTERM_BP_DIRECT	GO:0006811~ion transport	7	5.14706	0.0837153	SLC8A3, STEAP3, HVCN1, SLCO2A1, ATP2B4, KCNN1, PANX3	95	584	18082	2.28143	1	1	0.997468
GOTERM_BP_DIRECT	GO:0001503~ossification	3	2.20588	0.0891122	IBSP, TMEM119, PTH1R	95	96	18082	5.94803	1	1	0.997468
GOTERM_BP_DIRECT	GO:0021542~dentate gyrus development	2	1.47059	0.0895916	MEF2C, LEF1	95	18	18082	21.1485	1	1	0.997468
GOTERM_BP_DIRECT	GO:0001843~neural tube closure	3	2.20588	0.0906912	GRHL3, PRICKLE1, KIF20B	95	97	18082	5.88671	1	1	0.997468
GOTERM_BP_DIRECT	GO:0009607~response to biotic stimulus	2	1.47059	0.0943292	IFITM10, IFITM5	95	19	18082	20.0355	1	1	0.997468
GOTERM_BP_DIRECT	GO:0006874~cellular calcium ion homeostasis	3	2.20588	0.0954775	SLC8A3, ATP2B4, PTH1R	95	100	18082	5.71011	1	1	0.997468
GOTERM_BP_DIRECT	GO:0046928~regulation of neurotransmitter secretion	2	1.47059	0.0990423	MEF2C, SNCAIP	95	20	18082	19.0337	1	1	0.997468
