# Supplementary material for: ROS-induced PADI2 downregulation accelerates cellular senescence via the stimulation of SASP production and NFκB activation
Source: Cell Mol Life Sci. 2022 Feb 26;79(3):155. doi: 10.1007/s00018-022-04186-5 (PMC8882118; doi:10.1007/s00018-022-04186-5)
Supplement: Supplementary file 7 — Supplementary file7 (XLSX 17 KB) [file 18_2022_4186_MOESM7_ESM.xlsx]

## Sheet: Sheet1
Table: Gene sets enriched in phenotype Day4_cont (2 samples) [plain text format]
	GS DETAILS	SIZE	ES	NES	NOM p-val	FDR q-val	FWER p-val	RANK AT MAX	LEADING EDGE
GS
follow link to MSigDB
1	GOBP_MITOTIC_NUCLEAR_DIVISION	Details ...	18	0.69	2.55	0	0	0	91	tags=83%, list=18%, signal=98%
2	GOBP_CELL_DIVISION	Details ...	24	0.64	2.53	0	0	0	97	tags=79%, list=19%, signal=94%
3	GOCC_SPINDLE	Details ...	15	0.73	2.45	0	0.001	0.001	99	tags=80%, list=20%, signal=97%
4	GOBP_CHROMOSOME_SEGREGATION	Details ...	16	0.66	2.27	0	0.011	0.016	90	tags=81%, list=18%, signal=96%
5	GOBP_MITOTIC_CELL_CYCLE	Details ...	37	0.49	2.21	0	0.014	0.025	97	tags=59%, list=19%, signal=68%
6	HP_ABNORMAL_BONE_STRUCTURE	Details ...	20	0.56	2.1	0	0.032	0.067	95	tags=65%, list=19%, signal=77%
7	HP_ABNORMALITY_OF_BONE_MINERAL_DENSITY	Details ...	15	0.59	2.01	0.006	0.048	0.117	95	tags=73%, list=19%, signal=88%
8	GOBP_CELL_CYCLE	Details ...	60	0.4	2.01	0	0.043	0.119	102	tags=48%, list=20%, signal=53%
9	GOCC_SUPRAMOLECULAR_COMPLEX	Details ...	50	0.4	1.98	0	0.047	0.145	90	tags=42%, list=18%, signal=46%
10	GOBP_CHROMOSOME_ORGANIZATION	Details ...	34	0.44	1.95	0	0.049	0.17	101	tags=59%, list=20%, signal=69%
11	HP_ABNORMALITY_OF_SKIN_PIGMENTATION	Details ...	20	0.52	1.95	0	0.045	0.171	56	tags=40%, list=11%, signal=43%
12	HP_ABNORMALITY_OF_THE_DENTITION	Details ...	19	0.53	1.93	0	0.045	0.185	111	tags=63%, list=22%, signal=78%
13	GOBP_CENTRAL_NERVOUS_SYSTEM_DEVELOPMENT	Details ...	18	0.51	1.93	0	0.043	0.189	109	tags=61%, list=22%, signal=75%
14	GOBP_SKELETAL_SYSTEM_DEVELOPMENT	Details ...	22	0.49	1.91	0.008	0.044	0.211	115	tags=59%, list=23%, signal=73%
15	GOCC_CHROMOSOME	Details ...	34	0.41	1.89	0	0.048	0.239	94	tags=56%, list=19%, signal=64%
16	GOBP_CELL_CYCLE_PROCESS	Details ...	49	0.38	1.85	0	0.056	0.288	109	tags=49%, list=22%, signal=56%
17	GOBP_POSITIVE_REGULATION_OF_CELL_CYCLE	Details ...	16	0.51	1.81	0	0.071	0.37	102	tags=63%, list=20%, signal=76%
18	GOCC_MICROTUBULE_ORGANIZING_CENTER	Details ...	22	0.44	1.75	0.016	0.105	0.516	99	tags=55%, list=20%, signal=65%
19	HP_ABNORMALITY_OF_LONG_BONE_MORPHOLOGY	Details ...	16	0.49	1.73	0.012	0.11	0.554	103	tags=69%, list=21%, signal=84%
20	HP_ABNORMAL_INTESTINE_MORPHOLOGY	Details ...	22	0.44	1.71	0.008	0.117	0.599	25	tags=27%, list=5%, signal=27%
21	HP_FUNCTIONAL_ABNORMALITY_OF_THE_GASTROINTESTINAL_TRACT		28	0.39	1.7	0.029	0.12	0.622	25	tags=21%, list=5%, signal=21%
22	GOBP_REGULATION_OF_MITOTIC_CELL_CYCLE		25	0.42	1.67	0.018	0.137	0.693	93	tags=52%, list=19%, signal=61%
23	GOBP_REGULATION_OF_CELL_CYCLE_PROCESS		31	0.38	1.67	0.011	0.135	0.701	109	tags=52%, list=22%, signal=62%
24	GOBP_BIOMINERALIZATION		16	0.46	1.64	0.024	0.15	0.753	102	tags=63%, list=20%, signal=76%
25	HP_ABNORMALITY_OF_DIGESTIVE_SYSTEM_MORPHOLOGY		27	0.39	1.64	0.018	0.145	0.755	25	tags=22%, list=5%, signal=22%
26	GOBP_BONE_MINERALIZATION		16	0.46	1.63	0.017	0.146	0.774	102	tags=63%, list=20%, signal=76%
27	GOBP_OSSIFICATION		27	0.4	1.63	0.029	0.144	0.778	102	tags=52%, list=20%, signal=62%
28	GOCC_CENTROSOME		19	0.44	1.62	0.037	0.141	0.788	99	tags=58%, list=20%, signal=69%
29	GOBP_EMBRYO_DEVELOPMENT		23	0.42	1.62	0.021	0.137	0.788	116	tags=61%, list=23%, signal=76%
30	GOCC_MICROTUBULE		17	0.44	1.61	0.026	0.143	0.808	90	tags=41%, list=18%, signal=49%
31	HP_VISUAL_IMPAIRMENT		23	0.4	1.59	0.044	0.155	0.84	111	tags=48%, list=22%, signal=59%
32	HP_ABNORMALITY_OF_THE_OPTIC_NERVE		25	0.37	1.53	0.03	0.212	0.924	111	tags=48%, list=22%, signal=59%
33	GOBP_CELL_CYCLE_PHASE_TRANSITION		25	0.37	1.52	0.016	0.211	0.93	109	tags=52%, list=22%, signal=63%
34	HP_ABNORMAL_HAIR_QUANTITY		16	0.43	1.52	0.031	0.205	0.93	103	tags=44%, list=21%, signal=53%
35	HP_ABNORMAL_JAW_MORPHOLOGY		18	0.41	1.51	0.061	0.206	0.934	95	tags=44%, list=19%, signal=53%
36	GOBP_REGULATION_OF_CELL_CYCLE		43	0.33	1.5	0.02	0.215	0.943	109	tags=44%, list=22%, signal=52%
37	HP_ABNORMAL_JOINT_MORPHOLOGY		30	0.35	1.5	0.027	0.211	0.944	37	tags=23%, list=7%, signal=24%
38	GOCC_MICROTUBULE_CYTOSKELETON		42	0.3	1.48	0	0.228	0.958	99	tags=48%, list=20%, signal=54%
39	GOBP_MICROTUBULE_BASED_PROCESS		37	0.32	1.47	0.048	0.239	0.969	91	tags=43%, list=18%, signal=49%
40	HP_ARTHRALGIA		15	0.43	1.45	0.097	0.251	0.978	56	tags=33%, list=11%, signal=36%
41	HP_ABNORMALITY_OF_FACIAL_SKELETON		28	0.35	1.45	0.093	0.25	0.979	95	tags=36%, list=19%, signal=42%
42	HP_ABNORMALITY_OF_THE_FOREHEAD		19	0.41	1.44	0.036	0.252	0.981	111	tags=58%, list=22%, signal=72%
43	GOBP_ORGANELLE_FISSION		25	0.35	1.44	0.06	0.253	0.985	102	tags=64%, list=20%, signal=76%
44	HP_ABNORMALITY_OF_FINGER		21	0.38	1.44	0.088	0.247	0.985	99	tags=43%, list=20%, signal=51%
