# Supplementary material for: ROS-induced PADI2 downregulation accelerates cellular senescence via the stimulation of SASP production and NFκB activation
Source: Cell Mol Life Sci. 2022 Feb 26;79(3):155. doi: 10.1007/s00018-022-04186-5 (PMC8882118; doi:10.1007/s00018-022-04186-5)
Supplement: Supplementary file 8 — Supplementary file8 (XLSX 16 KB) [file 18_2022_4186_MOESM8_ESM.xlsx]

## Sheet: Sheet1
Table: Gene sets enriched in phenotype Day4_H2O2 (2 samples) [plain text format]
	GS DETAILS	SIZE	ES	NES	NOM p-val	FDR q-val	FWER p-val	RANK AT MAX	LEADING EDGE
GS
follow link to MSigDB
1	GOBP_DEFENSE_RESPONSE_TO_OTHER_ORGANISM	Details ...	73	-0.69	-2.18	0	0	0	91	tags=52%, list=18%, signal=54%
2	GOBP_RESPONSE_TO_BIOTIC_STIMULUS	Details ...	88	-0.67	-2.12	0	0	0	91	tags=48%, list=18%, signal=48%
3	GOBP_INNATE_IMMUNE_RESPONSE	Details ...	67	-0.68	-2.11	0	0	0	91	tags=52%, list=18%, signal=55%
4	GOBP_RESPONSE_TO_INTERFERON_GAMMA	Details ...	26	-0.75	-2.07	0	0	0	97	tags=73%, list=19%, signal=86%
5	GOBP_DEFENSE_RESPONSE_TO_VIRUS	Details ...	29	-0.73	-2.07	0	0	0	97	tags=66%, list=19%, signal=77%
6	GOBP_RESPONSE_TO_VIRUS	Details ...	35	-0.72	-2.06	0	0	0.002	97	tags=63%, list=19%, signal=73%
7	GOBP_DEFENSE_RESPONSE	Details ...	95	-0.63	-2.01	0	0.001	0.005	97	tags=44%, list=19%, signal=44%
8	GOBP_RESPONSE_TO_TYPE_I_INTERFERON	Details ...	21	-0.73	-1.93	0	0.003	0.029	97	tags=67%, list=19%, signal=79%
9	GOBP_IMMUNE_EFFECTOR_PROCESS	Details ...	57	-0.62	-1.93	0	0.003	0.03	114	tags=51%, list=23%, signal=58%
10	GOMF_RNA_BINDING	Details ...	28	-0.68	-1.89	0	0.006	0.075	34	tags=29%, list=7%, signal=29%
11	GOBP_BIOLOGICAL_PROCESS_INVOLVED_IN_SYMBIOTIC_INTERACTION	Details ...	45	-0.61	-1.84	0	0.013	0.171	97	tags=44%, list=19%, signal=50%
12	GOBP_CYTOKINE_MEDIATED_SIGNALING_PATHWAY	Details ...	56	-0.61	-1.84	0	0.012	0.172	97	tags=45%, list=19%, signal=49%
13	GOBP_REGULATION_OF_BIOLOGICAL_PROCESS_INVOLVED_IN_SYMBIOTIC_INTERACTION	Details ...	16	-0.73	-1.84	0.001	0.013	0.189	97	tags=69%, list=19%, signal=83%
14	GOBP_REGULATION_OF_VIRAL_LIFE_CYCLE	Details ...	15	-0.74	-1.83	0.002	0.014	0.221	90	tags=67%, list=18%, signal=79%
15	GOBP_VIRAL_LIFE_CYCLE	Details ...	20	-0.7	-1.8	0.002	0.019	0.303	90	tags=55%, list=18%, signal=64%
16	GOBP_RESPONSE_TO_CYTOKINE	Details ...	73	-0.58	-1.8	0	0.018	0.315	97	tags=41%, list=19%, signal=44%
17	GOBP_RESPONSE_TO_BACTERIUM	Details ...	36	-0.61	-1.78	0	0.024	0.404	90	tags=47%, list=18%, signal=53%
18	GOBP_INTERFERON_GAMMA_MEDIATED_SIGNALING_PATHWAY	Details ...	16	-0.7	-1.75	0.001	0.034	0.552	97	tags=69%, list=19%, signal=83%
19	GOBP_POSITIVE_REGULATION_OF_RESPONSE_TO_BIOTIC_STIMULUS	Details ...	17	-0.67	-1.69	0.01	0.083	0.869	127	tags=76%, list=25%, signal=99%
20	GOMF_RIBONUCLEOTIDE_BINDING	Details ...	53	-0.55	-1.66	0.002	0.106	0.934	65	tags=26%, list=13%, signal=27%
21	GOBP_POSITIVE_REGULATION_OF_RESPONSE_TO_EXTERNAL_STIMULUS		30	-0.57	-1.62	0.017	0.171	0.987	114	tags=47%, list=23%, signal=57%
22	GOBP_REGULATION_OF_RESPONSE_TO_BIOTIC_STIMULUS		30	-0.59	-1.62	0.009	0.168	0.99	128	tags=60%, list=26%, signal=76%
23	GOBP_REGULATION_OF_RESPONSE_TO_CYTOKINE_STIMULUS		18	-0.63	-1.61	0.013	0.185	0.996	97	tags=50%, list=19%, signal=60%
24	GOBP_NEGATIVE_REGULATION_OF_HYDROLASE_ACTIVITY		16	-0.65	-1.6	0.014	0.181	0.996	105	tags=50%, list=21%, signal=61%
25	GOBP_REGULATION_OF_INNATE_IMMUNE_RESPONSE		26	-0.58	-1.6	0.016	0.19	0.996	114	tags=58%, list=23%, signal=71%
26	GOBP_POSITIVE_REGULATION_OF_IMMUNE_SYSTEM_PROCESS		44	-0.53	-1.58	0.013	0.229	1	128	tags=48%, list=26%, signal=59%
