# Supplementary material for: ROS-induced PADI2 downregulation accelerates cellular senescence via the stimulation of SASP production and NFκB activation
Source: Cell Mol Life Sci. 2022 Feb 26;79(3):155. doi: 10.1007/s00018-022-04186-5 (PMC8882118; doi:10.1007/s00018-022-04186-5)
Supplement: Supplementary file 9 — Supplementary file9 (XLSX 21 KB) [file 18_2022_4186_MOESM9_ESM.xlsx]

## Sheet: Sheet1
		Fold change		p-value		Average normalize data (log2)				Normalized data (log2)								Raw counts								Annotation
No	Gene symbol	Day1_H2O2 /Day1_cont	Day4_H2O2 /Day4_cont	Day1_H2O2 /Day1_cont	Day4_H2O2 /Day4_cont	Day1_cont	Day1_H2O2	Day4_cont	Day4_H2O2	Day1-cont1	Day1-cont2	Day1_H2O2-1	Day1_H2O2-2	Day4_cont1	Day4_cont2	Day4_H2O2-1	Day4_H2O2-2	Day1-cont1	Day1-cont2	Day1_H2O2-1	Day1_H2O2-2	Day4_cont1	Day4_cont2	Day4_H2O2-1	Day4_H2O2-2	ensembl_gene_id	Chr	Start	End	Strand	Length	description	mgi_symbol
1	Ccl1	1	1	1	1	0	0	0	0	0	0	0	0	0	0	0	0	0	0	0	0	0	0	0	0	ENSMUSG00000020702	11;11;11;11;11;11;11;11;11;11;11;11;11;11;11;11;11	82176657;82176657;82176659;82178019;82178019;82178019;82179669;82179669;82196747;82197121;82260545;82261696;82265818;82270036;82271362;82303398;82305500	82176911;82176911;82177010;82178133;82178133;82178133;82179812;82179812;82196888;82197323;82260732;82261791;82266437;82270148;82271433;82303528;82305690	-;-;-;-;-;-;-;-;-;-;-;-;-;-;-;-;-	2369	chemokine (C-C motif) ligand 1 [Source:MGI Symbol;Acc:MGI:98258]	Ccl1
2	Ccl2	1.35231	2.05968	0.101526	0.00421537	7.03215	7.46757	7.12384	8.16626	7.0358	7.02848	7.5919	7.33152	7.214	7.02766	8.14893	8.18338	101	88	229	189	154	135	308	307	ENSMUSG00000035385	11;11;11;11;11	82035571;82035610;82036483;82036483;82036926	82035737;82035737;82037450;82036600;82037453	+;+;+;+;+	1138	chemokine (C-C motif) ligand 2 [Source:MGI Symbol;Acc:MGI:98259]	Ccl2
3	Ccl3	0.991178	1	0.0347964	1	0.0127834	0	0	0	0.0103432	0.0152195	0	0	0	0	0	0	0	0	0	0	0	0	0	0	ENSMUSG00000000982	11;11;11	83647844;83648569;83649202	83648343;83648680;83649355	-;-;-	766	chemokine (C-C motif) ligand 3 [Source:MGI Symbol;Acc:MGI:98260]	Ccl3
4	Ccl4	0.986897	2.46053	0.0348663	0.42265	0.0190286	0	0	1.29897	0.0153987	0.0226493	0	0	0	0	0	1.97124	0	0	0	0	0	0	0	3	ENSMUSG00000018930	11;11;11	83662584;83663459;83664294	83662738;83663573;83664683	+;+;+	660	chemokine (C-C motif) ligand 4 [Source:MGI Symbol;Acc:MGI:98261]	Ccl4
5	Ccl5	1.5641	4.34255	0.265013	0.00209362	4.06417	4.70951	4.36383	6.48237	4.08309	4.04499	4.3228	5.01416	4.32838	4.39842	6.53176	6.43123	12	10	23	37	20	21	99	90	ENSMUSG00000035042	11;11;11;11;11	83525778;83528728;83529156;83530386;83530386	83526064;83529267;83529267;83530518;83530513	-;-;-;-;-	960	chemokine (C-C motif) ligand 5 [Source:MGI Symbol;Acc:MGI:98262]	Ccl5
6	Ccl6	1.32771	1.47914	0.538572	0.4429	0.765653	1.17459	0.964049	1.52881	1.20294	0.135127	0.84598	1.44207	0.963304	0.964794	0.926193	1.95259	1	0	1	2	1	1	1	3	ENSMUSG00000018927	11;11;11;11;11;11;11;11;11	83587882;83588395;83589303;83589303;83589473;83589757;83589757;83592866;83592866	83588939;83588939;83589414;83589414;83589804;83589875;83589804;83592975;83593087	-;-;-;-;-;-;-;-;-	1795	chemokine (C-C motif) ligand 6 [Source:MGI Symbol;Acc:MGI:98263]	Ccl6
7	Ccl7	1.55488	2.17937	0.430064	0.0470877	5.17784	5.81465	5.86932	6.99323	5.50082	4.76106	6.2218	5.24534	5.93753	5.79772	6.80925	7.15638	34	17	88	44	63	57	121	150	ENSMUSG00000035373	11;11;11	82045712;82046518;82046985	82045859;82046629;82047525	+;+;+	801	chemokine (C-C motif) ligand 7 [Source:MGI Symbol;Acc:MGI:99512]	Ccl7
8	Ccl8	1	1	1	1	0	0	0	0	0	0	0	0	0	0	0	0	0	0	0	0	0	0	0	0	ENSMUSG00000009185	11;11;11	82115185;82116039;82116529	82115312;82116150;82116799	+;+;+	511	chemokine (C-C motif) ligand 8 [Source:MGI Symbol;Acc:MGI:101878]	Ccl8
9	Ccl9	2.29715	1.22139	0.0031548	0.253703	5.29235	6.49219	6.03889	6.32741	5.22331	5.35823	6.4565	6.52702	6.18805	5.87252	6.22036	6.42707	28	27	103	107	75	60	80	90	ENSMUSG00000019122	11;11;11;11;11;11;11;11	83572919;83575318;83575843;83575843;83576375;83576375;83577104;83578389	83575495;83575495;83575951;83575951;83576446;83576446;83577142;83578636	-;-;-;-;-;-;-;-	3045	chemokine (C-C motif) ligand 9 [Source:MGI Symbol;Acc:MGI:104533]	Ccl9
10	Ccl11	0.991189	1.9583	0.0347962	0.42265	0.0127684	0	0	0.969603	0.010331	0.0152016	0	0	0	0	1.54429	0	0	0	0	0	0	0	2	0	ENSMUSG00000020676	11;11;11	82057823;82061679;82062206	82058042;82061790;82062955	+;+;+	1082	chemokine (C-C motif) ligand 11 [Source:MGI Symbol;Acc:MGI:103576]	Ccl11
11	Ccl12	0.995553	1.48287	0.0347256	0.42265	0.00643033	0	0	0.568387	0.00520198	0.00765763	0	0	0	0	0	0.975065	0	0	0	0	0	0	0	1	ENSMUSG00000035352	11;11;11;11;11;11	82101845;82101852;82102611;82102611;82103110;82103110	82101972;82101956;82102728;82102728;82103367;82103400	+;+;+;+;+;+	537	chemokine (C-C motif) ligand 12 [Source:MGI Symbol;Acc:MGI:108224]	Ccl12
12	Ccl17	1.15745	3.33131	0.81356	0.252645	2.32111	2.53206	0	1.73609	1.27232	2.92198	2.13575	2.84263	0	0	0.899756	2.26209	1	5	4	7	0	0	1	4	ENSMUSG00000031780	8;8;8	94810453;94811186;94811760	94810571;94811303;94812036	+;+;+	514	chemokine (C-C motif) ligand 17 [Source:MGI Symbol;Acc:MGI:1329039]	Ccl17
13	Ccl19	0.986889	1	0.0348665	1	0.0190396	0	0	0	0.0154077	0.0226625	0	0	0	0	0	0	0	0	0	0	0	0	0	0	ENSMUSG00000071005	4;4;4;4;4;4;4;4;4;4	42754525;42754525;42754531;42754857;42754857;42755168;42755168;42756270;42756270;42756270	42754768;42754768;42754950;42754950;42754950;42755300;42755300;42756489;42756577;42756543	-;-;-;-;-;-;-;-;-;-	867	chemokine (C-C motif) ligand 19 [Source:MGI Symbol;Acc:MGI:1346316]	Ccl19
14	Ccl20	0.995552	0.672098	0.0347256	0.42265	0.00643098	0	0.573256	0	0.00520251	0.00765841	0	0	0	0.982405	0	0	0	0	0	0	0	1	0	0	ENSMUSG00000026166	1;1;1;1;1;1;1;1;1;1;1	83116766;83116774;83116793;83117796;83117799;83117799;83117999;83117999;83117999;83118696;83118696	83116902;83116902;83116902;83117910;83117910;83117910;83118076;83119166;83118076;83119167;83119167	+;+;+;+;+;+;+;+;+;+;+	1421	chemokine (C-C motif) ligand 20 [Source:MGI Symbol;Acc:MGI:1329031]	Ccl20
15	Ccl22	0.630083	1.47309	0.41563	0.42265	0.666385	0	0	0.558847	1.11341	0.0152281	0	0	0	0	0.960647	0	1	0	0	0	0	0	1	0	ENSMUSG00000031779	8;8;8;8;8;8;8	94745590;94745680;94746425;94746902;94746902;94749805;94749805	94745786;94745786;94746533;94747025;94747025;94749873;94751699	+;+;+;+;+;+;+	2325	chemokine (C-C motif) ligand 22 [Source:MGI Symbol;Acc:MGI:1306779]	Ccl22
16	Ccl24	0.84033	1.30675	0.763529	0.444448	0.762699	0.511727	0.566033	0.952015	0.0491408	1.23798	0	0.888704	0.971512	0	0.94279	0.961181	0	1	0	1	1	0	1	1	ENSMUSG00000004814	5;5;5;5;5;5;5	135569937;135570580;135570762;135572576;135572576;135572900;135572900	135570963;135570670;135570963;135572693;135572693;135573049;135573049	-;-;-;-;-;-;-	1295	chemokine (C-C motif) ligand 24 [Source:MGI Symbol;Acc:MGI:1928953]	Ccl24
17	Ccl25	1.32507	1.14831	0.129228	0.534318	7.24007	7.64613	7.07882	7.27834	7.28901	7.18941	7.50304	7.77631	7.29601	6.82304	7.41652	7.12551	121	99	215	257	163	117	185	147	ENSMUSG00000023235	8;8;8;8;8;8;8;8;8;8;8;8;8;8;8;8;8;8;8;8;8;8;8;8;8;8;8;8;8;8;8;8;8;8;8;8;8;8;8;8;8;8	4325210;4325227;4325230;4325233;4325233;4325236;4325241;4327757;4327757;4327757;4327757;4327757;4327757;4332259;4333123;4347714;4348503;4348503;4349588;4349588;4349606;4349772;4349772;4349772;4349772;4353883;4353883;4353883;4353883;4353883;4354091;4354091;4354091;4354091;4354091;4357593;4357593;4357593;4357593;4359482;4359482;4359482	4325288;4325288;4325288;4325288;4327693;4325288;4325288;4327893;4327893;4327850;4327893;4327893;4327893;4334807;4333299;4348340;4348788;4348788;4349655;4349655;4349655;4349894;4349894;4349894;4349894;4354000;4354000;4354000;4354000;4354000;4354203;4354203;4354097;4354203;4354203;4357993;4357689;4357689;4357689;4360020;4359654;4359998	+;+;+;+;+;+;+;+;+;+;+;+;+;+;+;+;+;+;+;+;+;+;+;+;+;+;+;+;+;+;+;+;+;+;+;+;+;+;+;+;+;+	7445	chemokine (C-C motif) ligand 25 [Source:MGI Symbol;Acc:MGI:1099448]	Ccl25
18	Ccl26	1	1	1	1	0	0	0	0	0	0	0	0	0	0	0	0	0	0	0	0	0	0	0	0	ENSMUSG00000070464	5;5;5	135560448;135563297;135563500	135560544;135563411;135563569	-;-;-	282	chemokine (C-C motif) ligand 26 [Source:MGI Symbol;Acc:MGI:3589281]	Ccl26
19	Ccl27	1	1	1	1	0	0	0	0	0	0	0	0	0	0	0	0	0	0	0	0	0	0	0	0	ENSMUSG00000093828	JH584294.1;JH584294.1;JH584294.1;JH584294.1;JH584294.1;JH584294.1	2012;3094;3308;3308;3630;3630	2111;3166;3440;3440;3786;3786	+;+;+;+;+;+	463	predicted 2506 [Source:NCBI gene;Acc:100039939]	Ccl27
20	Ccl28	1.18827	2.00686	0.350135	0.139695	4.07605	4.32492	3.2585	4.26344	3.93108	4.20778	4.4669	4.16742	3.52236	2.93533	3.96847	4.50822	11	12	25	20	11	7	16	23	ENSMUSG00000074715	13;13;13;13;13	119623819;119645869;119649516;119650865;119650865	119623936;119645995;119650619;119651156;119654359	+;+;+;+;+	4844	chemokine (C-C motif) ligand 28 [Source:MGI Symbol;Acc:MGI:1861731]	Ccl28
